# Supplementary material for: Association of Circulating miRNAs from the C19MC Cluster and IGF System with Macrosomia in Women with Gestational Diabetes Mellitus
Source: Int J Mol Sci. 2025 Aug 28;26(17):8367. doi: 10.3390/ijms26178367 (PMC12427975; doi:10.3390/ijms26178367)
Supplement: Supplementary file 1 [file ijms-26-08367-s001.zip]

Archive with 2 entries (2 files):
- Figure S1 and Table S1.pdf
- Table S2.csv
