# Supplementary material for: Association of Circulating miRNAs from the C19MC Cluster and IGF System with Macrosomia in Women with Gestational Diabetes Mellitus
Source: Int J Mol Sci. 2025 Aug 28;26(17):8367. doi: 10.3390/ijms26178367 (PMC12427975; doi:10.3390/ijms26178367)
Supplement: Supplementary file 1 [file ijms-26-08367-s001.zip › Table S2.csv]

key	mirna_524_3p	mirna_518f_5p	mirna_518d_5p	mirna_520a_5p	mirna_516b_5p	mirna_516a_5p	mirna_519a_3p	mirna_517a_3p	mirna_524_5p	mirna_525_3p	mirna_512_5p	mirna_518d_3p	mirna_519b_3p	mirna_512_3p	mirna_523_3p	mirna_519c_3p	mirna_525_5p	mirna_521	mirna_518e_5p	maternal_age	occupation	marital_status	education	previousweight	weight1sttri	weight2ndtri	prepregbmi	bmiclass_cat	weight3rdtri	height	finalweightgain_backup	systolicbp_1sttri	diastolicbp_1sttri	systolicbp_2ndtri	diastolicbp_2ndtri	systolicbp_3rdtri	diastolicbp_3rdtri	famhx_t2dm	prevpcos	smoking	total_pregnancies	total_deliveries	total_csections	total_abortions	total_ectopic	any_pregcomplication	which_complication	fasting_glucose	glucose_1h
1	0.000157752	0.00011088	1.17E-05	1.17E-05	0.000782781	0.000445932	0.00109895	0.006601508	0.003633536	0.000170738	0.00434039	0.002483306	0.09636142	0.112414273	8.89E-08	3.22E-07	0.000944533	3.05E-05	0.003055318	27	4	1	4	52	49	55	21.64412071	3	68	1.55	16	96	61	92	55	95	60	1	0	0	8	NA	NA	7	NA	0		70	70
2	4.09E-06	6.08E-06	2.04E-06	2.04E-06	3.78E-05	4.46E-05	8.60E-06	5.82E-05	0.000476877	4.92E-06	0.000141023	5.86E-06	0.001542903	0.00293847	1.31E-07	6.75E-07	1.07E-05	3.50E-05	0.000264178	32	4	2	4	80	80	83	29.74419988	2	87	1.64	7	90	60	100	70	105	73	1	0	0	2	NA	1	NA	NA	0		85	NA
3	3.78E-06	0.246846422	6.02E-07	6.02E-07	6.71E-06	0.758926306	2.23E-05	0.000285109	-0.001967524	0.306878232	9.19E-05	0.002213378	0.001868353	0.000212749	6.40E-06	0.000111831	8.25E-06	0.00047	0.252086962	23	6	5	4	112	106	102	43.20820956	1	98	1.61	-14	120	80	120	80	120	80	1	1	0	1	NA	NA	NA	NA	0		101	NA
4	5.29E-06	7.53E-06	1.80E-06	1.80E-06	5.65E-06	4.01E-05	7.41E-06	0.000254406	0.000691828	5.72E-06	0.000233639	1.05E-06	0.000570092	4.39E-05	1.80E-07	1.84E-07	1.62E-06	5.56E-06	-0.001012875	22	1	2	3	86	89	90	36.26243886	1	91	1.54	5	100	80	103	78	109	69	1	1	0	1	NA	NA	NA	NA	0		150	NA
5	6.19E-06	0.00161629	8.31E-07	8.31E-07	1.38E-05	0.001841341	6.06E-05	0.000450219	-0.00318648	0.000313328	0.000181519	3.28E-06	0.002295376	0.000265196	3.50E-07	1.90E-06	1.52E-05	1.13E-05	0.000380543	27	1	5	5	61	63	69	21.10726644	3	72	1.7	11	90	60	100	70	108	71	1	0	0	2	NA	1	NA	NA	0		73	156
6	5.98E-06	1.03E-05	2.97E-06	2.97E-06	0.00045604	6.69E-05	1.75E-05	0.00038725	0.001327261	1.14E-05	0.000290303	3.48E-05	0.002053614	0.000494388	1.57E-07	9.11E-07	2.56E-05	3.94E-05	0.000922178	31	1	2	5	57	52	63	22.265625	3	70	1.6	13	110	80	115	80	117	79	1	0	0	1	NA	NA	NA	NA	0		60	NA
7	1.39E-05	0.00452752	2.17E-06	2.17E-06	3.11E-05	0.002841679	0.000124027	0.000990627	0.005538915	0.000629708	0.000314565	8.28E-06	0.003549343	0.000383064	3.89E-07	2.20E-06	2.85E-05	1.30E-05	0.000740093	22	1	2	4	75.5	75.5	86	27.7318641	2	93	1.65	17.5	100	60	110	70	115	65	1	1	0	1	NA	NA	NA	NA	0		98	189
8	1.71E-05	0.724434605	2.84E-06	2.84E-06	6.88E-05	0.453051237	0.120908234	0.001383616	-0.00351538	0.116693718	0.000605945	0.006429064	0.00062971	0.000535123	4.77E-07	0.000608791	4.35E-05	0.001986193	0.259852212	26	5	2	5	68	62	65.5	28.67262608	2	65.5	1.54	-2.5	100	60	90	60	100	70	1	0	0	2	NA	NA	1	NA	0		113	NA
9	6.48E-06	1.41E-05	3.74E-06	3.74E-06	0.597731036	0.000100212	2.56E-05	0.001076082	0.002267166	2.67E-05	0.000600165	0.010842543	0.003159645	0.025183831	1.64E-07	8.00E-05	4.31E-05	0.001279002	0.275	27	5	5	5	65	65	68	29.27796045	2	72	1.49	7	110	70	115	80	130	80	0	0	0	1	NA	NA	NA	NA	0		91	141
10	0.001296197	0.000206288	4.91E-06	4.91E-06	0.002062609	0.000380348	0.000186365	0.022646394	0.034737907	0.001491367	0.033905259	2.79E-05	0.004680213	0.000541529	2.24E-07	1.00E-06	6.13E-05	4.39E-05	0.000552	32	4	2	5	75	76	78	30.42719786	1	79	1.57	4	130	80	128	70	156	100	0	0	1	1	NA	NA	NA	NA	0		80	NA
12	8.08E-06	0.001601994	0.000345673	0.000345673	0.000350679	0.002564326	2.61E-05	0.031692486	0.053934335	0.001530424	0.036908747	0.000112457	0.007065153	4.65E-05	2.13E-07	3.38E-07	0.000339219	7.39E-06	0.00079613	26	1	2	2	59.3	59	58	24.36719264	3	63	1.56	3.7	100	70	100	60	109	60	1	0	0	3	1	1	NA	NA	0		100	NA
13	0.000175664	0.000334636	5.63E-05	5.63E-05	0.001659981	0.001125486	0.000117398	0.019669729	0.018831415	0.000239249	0.00715954	0.007560082	0.196306817	0.162292149	6.05E-07	3.05E-06	0.000470107	0.00651	0.008506457	38	1	2	4	87	87	88	30.10380623	1	90	1.7	3	100	60	100	70	97	65	1	0	0	6	2	NA	2	1	0		99	NA
14	0.000459853	0.00026053	2.06E-05	2.06E-05	0.001622761	0.001189209	0.002704043	0.020186272	0.017356283	0.000536829	0.007088	0.00623	0.146720273	0.000661579	4.85E-05	0.000277	0.00213	0.00365	0.00914	24	4	1	5	61	67	71	24.43518667	3	80	1.58	19	110	60	110	60	115	56	1	0	0	3	NA	NA	2	NA	0		110	162
15	0.000448497	0.006529833	3.09E-06	3.09E-06	0.000205694	0.006381371	0.000156935	0.002556054	0.009624722	0.000345058	0.003268814	0.00282	0.084274172	0.000733276	6.75E-07	3.34E-06	0.000402	1.46E-05	0.00145	38	1	5	3	62	62	70	24.52434635	3	74	1.59	12	110	72	120	65	117	67	1	0	0	3	2	NA	NA	NA	0		99	156
16	0.000127556	3.72E-05	1.09E-05	1.09E-05	0.001338352	0.000585088	0.001595864	0.001629619	0.007627023	0.0001683	0.006112058	2.07E-06	0.001020214	0.009196545	4.00E-07	3.48E-06	8.91E-06	3.87E-06	2.91E-05	33	5	5	5	85	78	80	31.60321237	1	82	1.64	-3	110	70	115	80	115	63	1	0	0	2	NA	1	NA	NA	1	Amenza de parto pretermino	80	NA
17	2.50E-05	8.12E-05	2.62E-05	2.62E-05	0.000128975	0.000308106	0.000235355	0.00157496	0.002994901	3.33E-05	0.000345232	0.000357	0.01539353	0.020828536	2.28E-06	1.15E-06	0.000119	1.62E-05	0.00104	33	2	5	2	80	80	85	30.48315806	1	92	1.62	12	100	60	100	65	110	60	1	0	0	2	1	NA	NA	NA	0		98	170
18	2.20E-05	0.007963744	3.41E-06	3.41E-06	2.26E-05	0.000250585	2.79E-05	0.001205096	0.000741748	2.23E-05	0.000103777	0.000665468	0.038177288	0.000974796	7.25E-07	3.41E-06	5.22E-05	7.96E-05	0.000316767	31	4	2	3	99	99	97	35.07653061	1	96	1.68	-3	110	70	120	75	124	79	1	0	0	2	NA	1	NA	NA	0		96	181
19	0.000108222	2.48E-05	4.06E-05	4.06E-05	0.00010367	0.000510937	0.001481285	0.002032856	0.002383086	4.99E-05	0.002354328	2.28E-06	0.001098191	0.001132598	1.38E-07	1.45E-07	5.04E-06	4.40E-06	3.10E-05	36	1	2	4	78	83	87	27.63605442	2	95	1.68	17	120	70	130	70	130	80	1	0	0	2	NA	1	NA	NA	0		95	114
20	1.33E-05	2.16E-05	6.78E-05	6.78E-05	2.09E-05	0.000287251	0.001094363	0.000204165	0.001693464	1.64E-05	0.001625999	2.85E-07	0.000902641	0.001186214	8.17E-07	3.64E-06	3.50E-06	1.77E-05	3.91E-05	29	4	5	4	82	82	85	30.86303587	1	89	1.63	7	115	70	115	70	120	66	1	0	0	4	1	NA	2	NA	0		91	162
21	2.15E-05	1.37E-05	5.42E-06	5.42E-06	0.000161086	0.000485545	0.001976281	0.001953843	0.002730187	5.22E-06	0.002697273	5.06E-06	0.000805558	0.00137876	9.09E-07	8.57E-08	4.74E-06	2.88E-05	3.74E-05	28	5	5	5	72	72	75	28.125	2	79	1.6	7	115	60	110	70	120	60	1	0	0	2	1	NA	NA	NA	0		96	156
22	0.001044739	8.08E-05	3.84E-06	3.84E-06	6.23E-06	4.82E-05	5.14E-05	0.000807934	0.003440986	4.50E-05	5.80E-05	7.20E-05	0.003807027	0.000153513	8.46E-07	7.03E-07	2.62E-05	1.89E-05	4.39E-05	43	5	5	5	64	64	65	26.98600101	2	67	1.54	3	110	70	115	70	98	60	1	0	0	4	2	1	NA	NA	0		89	147
23	0.000169652	0.000150679	7.64E-06	7.64E-06	0.003119572	0.000322589	0.000299457	0.005030208	0.026131881	0.000173468	0.001893174	0.000286	0.006926257	0.000541529	3.05E-07	1.23E-06	0.000153	5.03E-05	0.000565	34	4	2	4	60	60	69	28.53745541	2	79	1.45	19	110	70	120	75	114	74	1	0	0	2	NA	1	NA	NA	0	1	76	NA
24	2.95E-05	1.62E-05	6.81E-06	6.81E-06	3.33E-06	0.000125611	3.70E-05	0.001818463	0.008042685	6.07E-05	0.001009253	7.11E-05	0.008390122	0.000239797	4.30E-07	1.50E-06	4.81E-06	5.70E-05	7.80E-05	32	1	2	2	56	56	58	22.43230252	3	62	1.58	6	115	70	120	70	110	60	1	0	0	4	NA	3	NA	NA	0		89	140
25	2.59E-05	1.98E-05	3.59E-06	3.59E-06	0.0003988	0.000585827	5.88E-05	0.000861038	0.002118283	1.16E-05	0.000540691	5.89E-05	0.0047138	0.000288	7.64E-07	3.88E-06	5.31E-05	4.15E-05	0.000106	41	4	5	1	73	73	76	30.38501561	1	82	1.55	9	110	60	115	60	110	74	1	0	0	3	1	1	NA	NA	0		98	150
26	3.15E-05	0.000127086	1.83E-05	1.83E-05	0.001160545	0.00072777	3.52E-05	0.003356976	0.006028045	1.56E-05	0.001182033	6.35E-05	0.006821385	0.001510833	9.61E-07	1.81E-06	2.30E-05	5.43E-05	0.000162	35	2	2	4	68	70	70	27.58732606	2	71	1.57	3	100	60	105	70	110	65	1	1	0	3	1	1	NA	NA	0		98	150
27	7.90E-06	3.01E-05	1.18E-05	1.18E-05	0.000674964	0.000254906	0.000490056	0.001552764	0.001294464	3.58E-06	0.001517289	1.90E-06	0.000191025	4.81E-05	5.22E-07	8.58E-08	4.31E-06	6.38E-05	2.63E-05	21	4	2	4	54	56	61	23.37257618	3	71	1.52	17	90	80	90	60	102	65	1	1	0	4	NA	NA	3	NA	0		86	110
28	8.77E-06	4.61E-05	1.08E-05	1.08E-05	0.001082769	0.000236944	1.15E-05	0.003656126	0.001428197	1.13E-05	0.00068558	5.15E-07	0.000695902	0.001648066	1.10E-06	4.24E-06	1.36E-05	6.20E-05	2.64E-05	26	4	1	4	61	61	65	25.72103221	2	77.5	1.54	16.5	102	68	100	70	105	69	1	0	0	1	NA	NA	NA	NA	0		120	NA
29	1.71E-05	6.12E-05	7.51E-06	7.51E-06	0.00081423	0.0004338	0.001594303	0.002602566	0.003354385	1.23E-05	0.002365429	3.38E-05	0.010118781	0.002134294	1.47E-06	4.98E-06	8.43E-05	6.90E-05	0.001519719	35	1	2	4	60	60	63	24.03460984	3	70	1.58	10	96	60	90	70	100	70	1	0	0	2	NA	1	NA	NA	0		100	NA
30	1.15E-05	4.12E-05	2.34E-05	2.34E-05	0.00123868	0.000273211	0.001109785	0.003208431	0.004229437	6.58E-06	0.001518501	2.32E-06	0.012478128	2.03E-05	4.52E-08	7.70E-08	1.45E-05	7.05E-05	8.05E-05	33	5	2	5	74	74	80	28.90625	2	85.5	1.6	11.5	100	60	120	60	118	83	1	0	0	1	NA	NA	NA	NA	0		89	94
31	1.58E-05	3.41E-05	1.28E-06	1.28E-06	0.000480998	0.000319266	1.45E-05	0.001774438	0.00064399	7.30E-06	0.001224963	8.28E-05	0.002218206	0.0001597	5.26E-07	2.86E-07	3.05E-05	7.22E-05	9.91E-05	37	5	2	5	72.3	72.3	72.5	29.70907298	2	73	1.56	0.7	110	70	120	70	121	72	1	0	0	1	NA	NA	NA	NA	0		81	140
32	2.07E-05	2.41E-05	8.09E-06	8.09E-06	6.45E-06	0.00019377	8.79E-05	0.007836655	0.002330572	2.04E-05	0.000900028	0.000131776	0.00864042	0.0001597	5.41E-07	1.87E-06	5.22E-05	7.31E-05	0.000602732	27	1	1	6	60	64	68	23.4375	3	74	1.6	14	100	60	110	70	108	62	0	0	0	2	NA	NA	1	NA	0		87	NA
33	0.000112114	1.04E-05	4.08E-06	4.08E-06	0.00015609	0.000275214	2.21E-05	0.000810031	0.001845242	8.24E-05	0.000584179	8.93E-05	0.001947048	0.000312982	1.68E-06	5.70E-06	3.81E-05	7.59E-05	2.76E-05	36	4	5	5	92	88	87	36.39096555	1	86	1.59	-6	100	60	110	60	94	60	1	0	1	1	NA	NA	NA	NA	0		94	NA
34	0.000365612	3.96E-05	5.13E-06	5.13E-06	1.71E-05	0.012301754	2.12E-05	0.001363926	0.00295645	0.000317846	0.00593206	0.000335	0.003161469	0.001857532	1.70E-06	6.49E-06	1.18E-05	8.45E-05	0.000133	37	1	2	2	69	69	74	25.97011555	2	78	1.63	9	110	65	110	65	120	70	1	0	0	4	1	1	1	NA	0		97	146
35	0.001283354	0.00014132	2.96E-06	2.96E-06	0.001457962	0.002670438	0.000274962	0.001757844	0.004240444	0.000842628	0.005098791	0.000814447	0.002886707	2.07E-05	1.98E-06	9.31E-06	0.000149	9.32E-05	0.000235026	35	4	2	6	68	68	71	27.94214333	2	75	1.56	7	115	60	120	60	110	80	1	1	0	1	NA	NA	NA	NA	0		109	223
36	1.05E-11	1.59E-12	1.20E-05	1.20E-05	1.63E-11	2.73E-10	5.54E-11	1.19E-09	0.005353471	1.45E-11	0.00148285	0.000898418	0.017204814	0.00254	5.66E-07	2.14E-06	6.93E-05	7.39E-05	0.000254394	33	5	2	5	54	54	59	20.57613169	3	65	1.62	11	110	70	120	65	118	73	1	0	0	1	NA	NA	NA	NA	0		82	NA
37	7.10E-05	7.65E-05	2.22E-06	2.22E-06	0.000183883	0.00042253	9.68E-06	0.000612726	0.002244977	9.07E-05	3.36E-05	0.000322741	0.005637727	0.000954803	7.65E-06	9.72E-06	2.07E-05	0.000101862	0.00239851	40	1	3	2	89.5	89.5	88.5	36.77679158	1	87.5	1.56	-2	91	59	100	61	95	58	1	0	0	4	2	NA	1	NA	0		90	NA
38	9.00E-06	5.26E-05	5.27E-06	5.27E-06	6.74E-05	0.000303461	9.00E-06	0.001325109	0.002789664	1.97E-05	0.00035672	9.60E-05	0.00931321	0.00080095	4.67E-06	4.24E-06	3.95E-05	7.48E-05	0.00246	28	5	5	4	78	75	85	33.32051775	1	90	1.53	12	100	60	120	73	100	60	1	0	1	5	NA	NA	4	NA	0		76	NA
39	4.91E-05	0.010153336	7.55E-06	7.55E-06	0.00031014	0.018247759	0.000374429	0.002276496	0.013270476	0.001556468	0.000797211	5.99E-05	0.013849408	0.002669191	2.42E-06	1.21E-05	0.000142107	0.000108643	0.002214744	36	5	2	4	68	78	68	29.82325337	2	78.1	1.51	10.1	119	75	104	65	127	75	1	0	0	2	1	NA	NA	NA	0	1	98	NA
40	2.25E-05	1.09E-05	2.97E-06	2.97E-06	7.33E-05	5.50E-05	0.000534547	0.000265532	0.001798122	2.43E-05	0.001177927	1.69E-06	0.00059891	5.48E-05	2.24E-07	4.84E-07	3.13E-06	9.22E-06	1.00E-05	23	5	1	5	62	62	62	25.80645161	2	67.5	1.55	5.5	100	70	106	70	116	63	1	0	0	2	NA	NA	1	NA	0		112	226
41	1.48E-05	2.14E-05	3.05E-06	3.05E-06	0.000168942	0.000310519	0.000633839	0.003241445	0.002646765	3.68E-05	4.82E-05	0.000219	0.010564565	0.000452	1.80E-06	2.17E-05	8.90E-05	0.000115296	0.00272	37	5	2	5	49	49	53	22.37034332	3	69	1.48	20	100	60	100	60	110	70	0	0	0	1	NA	NA	NA	NA	0		99	212
42	1.09E-05	9.99E-06	2.78E-06	2.78E-06	5.81E-05	6.45E-05	3.38E-05	0.00055861	0.001039028	1.61E-05	0.000562405	3.25E-05	0.000833268	9.87E-05	2.82E-07	6.11E-07	1.27E-05	1.10E-05	0.005940952	30	4	5	4	86	86	94	29.75778547	2	102	1.7	16	115	70	110	70	122	70	1	0	0	1	NA	NA	NA	NA	0		124	156
44	8.73E-05	8.29E-05	9.82E-06	9.82E-06	1.07E-05	0.000352861	0.000121229	0.001452368	0.002687566	0.000124688	0.000219485	0.000256	0.011404943	3.57E-05	6.23E-07	2.04E-06	0.000169	7.87E-05	0.00111	37	2	2	4	62	62	72	23.91883029	3	72	1.61	10	110	60	110	60	103	47	1	0	0	4	NA	3	NA	NA	0		67	NA
45	4.38E-05	4.33E-05	3.08E-06	3.08E-06	5.28E-05	0.000108711	0.00085073	0.00137827	0.003839119	4.13E-05	0.000348199	0.000475731	0.020007037	0.016385889	3.87E-07	7.24E-07	0.000215	1.27E-05	0.00111	37	1	5	5	80	80	84	33.29864724	1	91	1.55	11	110	70	110	80	110	80	1	0	0	2	NA	NA	1	NA	0		100	NA
46	1.50E-05	5.79E-05	9.51E-06	9.51E-06	0.000355653	0.000517811	0.002710191	0.006037321	0.001880785	1.53E-05	0.000469249	6.05E-05	0.000880754	0.00332808	2.57E-06	1.53E-05	1.35E-05	0.000121949	0.001333822	31	4	1	5	102	103	105	41.91321499	1	110	1.56	8	110	70	120	80	123	70	1	0	0	1	NA	NA	NA	NA	0		102	143
47	2.19E-05	0.000162606	1.18E-05	1.18E-05	0.001708301	0.000406775	0.002816066	0.037356807	0.007164426	2.92E-05	0.000458742	6.43E-05	0.001390874	0.004333338	2.65E-06	4.40E-07	2.51E-05	0.000126223	0.00461	38	4	5	4	72	72	78	36.21548212	1	84	1.41	12	132	82	118	73	120	71	1	1	0	1	NA	NA	NA	NA	0		107	163
48	1.28E-05	2.32E-05	6.99E-06	6.99E-06	3.44E-06	0.000234095	4.62E-05	0.002585829	0.000435324	7.38E-06	0.000229682	1.48E-06	0.001128638	7.96E-05	3.08E-06	1.74E-05	3.06E-06	6.83E-07	0.000175688	23	4	5	5	120	110	100	45.16541834	1	96	1.63	-24	100	60	110	70	120	80	0	0	0	1	NA	NA	NA	NA	0		102	NA
49	1.32E-05	2.20E-05	9.97E-06	9.97E-06	5.71E-06	0.000159336	7.09E-05	0.002131078	0.001416117	1.15E-05	0.0005726	1.91E-06	0.019355885	2.70E-05	7.80E-07	8.75E-07	1.25E-05	0.000130419	0.000269	36	4	2	5	89	89	89.5	30.79584775	1	93	1.7	4	110	70	110	70	110	70	0	0	0	1	NA	NA	NA	NA	0		100	NA
50	3.80E-05	0.000189594	1.82E-06	1.82E-06	0.000528985	0.002925829	0.003852323	0.01642367	0.013408212	4.55E-05	0.000736536	0.000106656	0.001131999	5.35E-05	6.84E-07	2.16E-06	2.42E-05	8.28E-05	0.003752431	30	1	5	4	70	75	80	29.90302875	2	86	1.53	16	110	75	111	73	122	79	1	0	0	2	NA	NA	1	NA	0		80	NA
51	4.71E-05	7.92E-05	6.69E-05	6.69E-05	0.000170281	0.000653897	4.98E-05	0.009772586	0.003594514	4.22E-05	0.000131335	6.21E-05	0.000655663	0.003546079	7.23E-07	2.18E-06	3.58E-06	8.69E-05	0.000650391	22	1	5	3	60	60	57	26.31463532	2	62	1.51	2	105	60	NA	NA	102	57	0	0	0	3	NA	1	1	NA	0		76	NA
52	3.21E-06	1.60E-05	2.81E-06	2.81E-06	0.000606437	2.52E-05	3.15E-06	0.000286708	0.000423731	3.18E-06	2.96E-05	9.93E-05	0.000740847	0.004710652	3.48E-06	1.80E-05	6.14E-07	0.000134616	4.46E-06	30	4	5	4	68	64	68	27.23922448	2	73	1.58	5	110	65	113	70	105	68	1	0	0	3	NA	1	1	NA	0		106	NA
53	3.23E-05	2.82E-05	1.08E-05	1.08E-05	0.000241363	0.021687446	1.37E-05	0.003108197	0.006017057	4.59E-05	0.001889722	5.92E-05	0.00092327	0.005669243	3.68E-06	1.88E-05	1.36E-06	0.000154269	0.000173062	27	1	5	4	120	120	127	44.07713499	1	137	1.65	17	110	60	120	75	130	74	1	0	0	2	1	NA	NA	NA	0		98	157
54	5.43E-05	0.000185569	3.58E-05	3.58E-05	0.000345658	0.000455803	8.42E-05	0.007788667	0.005265729	8.74E-05	0.000105993	0.00010516	0.001886709	0.00257	4.56E-07	3.25E-07	8.60E-05	0.000173921	0.000185	36	4	5	5	60	60	62	27.02580965	2	67	1.49	7	100	70	100	65	100	70	1	0	0	1	NA	NA	NA	NA	0		90	175
55	0.001666973	7.14E-05	1.64E-05	1.64E-05	5.17E-05	0.000653004	0.002203626	0.027047326	0.008407709	0.000275447	8.77E-05	1.93E-06	0.015893054	0.004545944	7.98E-07	1.55E-06	2.49E-05	9.11E-05	0.00225	27	1	5	4	89	90	90	33.91251334	1	91	1.62	2	100	60	100	60	110	70	1	0	0	4	NA	3	NA	NA	0		89	110
56	2.29E-05	0.000177479	0.000222416	0.000222416	0.006656621	0.000331684	6.58E-05	0.000771407	5.43E-05	1.89E-05	0.002569986	0.00017104	0.000147886	0.00205199	9.34E-07	2.22E-06	0.000118313	0.00011068	1.99E-05	37	4	2	5	64	64	66	27.339912	2	70	1.53	6	120	50	120	80	128	79	1	0	0	4	NA	NA	3	NA	0		89	116
57	9.27E-05	2.23E-05	3.59E-06	3.59E-06	0.001688713	0.000728254	9.08E-05	0.00168805	0.001620666	2.66E-05	0.000395874	0.00014895	0.001316274	0.000932005	4.51E-07	2.44E-06	8.17E-06	1.45E-05	0.000108	22	1	5	2	100	101	101	35.01277966	1	109	1.69	9	120	60	107	70	115	65	1	0	0	2	NA	NA	1	NA	1	Hemorragia obstetrica	116	NA
58	7.91E-05	7.27E-05	2.30E-05	2.30E-05	0.00056131	0.000500854	6.27E-05	0.002845403	0.004343479	8.55E-05	9.67E-05	7.05E-05	0.00159882	0.00182637	4.49E-06	2.41E-06	3.26E-05	0.00013098	0.000126438	30	5	5	5	53	53	59	23.55555556	3	66	1.5	13	118	70	110	70	110	80	0	0	0	3	NA	NA	2	NA	0		89	137
59	2.00E-05	5.17E-05	1.74E-06	1.74E-06	0.000458529	0.000695667	8.40E-05	0.005867547	0.003550326	4.19E-05	2.94E-06	0.00014027	0.001363245	0.00205199	2.43E-06	2.73E-06	6.28E-05	0.00015128	3.89E-05	21	4	2	5	62	62	64	25.15315023	2	69	1.57	7	110	70	115	70	110	75	0	0	0	1	NA	NA	NA	NA	0		89	137
60	0.000147832	0.011129989	1.35E-05	1.35E-05	0.000700997	0.023974689	0.000737653	0.001893557	0.011058393	0.000120173	0.002023999	0.00062	0.006234279	0.008213737	3.84E-06	2.75E-05	0.000184571	0.000193392	0.004609253	37	4	1	1	78	78	83	33.32051775	1	88	1.53	10	100	60	100	60	120	80	0	0	0	3	NA	1	1	NA	0		100	143
61	3.95E-05	5.38E-05	6.39E-06	6.39E-06	0.000933275	0.000316339	3.80E-05	0.001231009	0.005027828	3.88E-05	0.000991745	2.00E-04	0.002531431	1.22E-05	4.58E-07	8.25E-07	7.59E-05	0.000364856	0.00019	34	5	2	5	82	82	86	35.49168975	1	94	1.52	12	110	70	110	68	115	70	1	0	0	1	NA	NA	NA	NA	0		104	154
62	2.96E-06	3.20E-06	7.18E-06	7.18E-06	3.03E-06	8.85E-05	1.70E-05	2.48E-05	0.002152652	4.02E-06	0.00053087	1.25E-06	0.000188595	0.000161794	4.71E-07	9.22E-07	1.10E-06	1.61E-05	2.58E-06	31	1	2	4	87	85	90	37.16519287	1	94	1.53	7	110	65	130	98	100	60	1	0	0	5	NA	1	2	1	0		110	NA
63	3.80E-06	1.97E-05	7.94E-06	7.94E-06	3.82E-06	6.03E-05	0.000114526	0.000237947	0.001003227	3.75E-06	0.004116859	8.14E-06	0.000520696	0.002707301	1.03E-06	3.95E-06	1.82E-05	0.00017158	1.07E-05	20	1	5	4	49	49	55	20.13477975	3	61	1.56	12	111	56	105	65	100	60	0	0	0	1	NA	NA	NA	NA	0		80	NA
64	0.000539855	0.012897328	1.56E-05	1.56E-05	0.010386562	0.03277996	0.001184639	0.009270387	0.053178709	0.000590662	0.006685598	0.00289	0.014456549	0.009068067	3.91E-06	3.90E-05	0.000522	0.00020721	0.007210335	30	4	1	5	73	75	77	29.61580592	2	82	1.57	9	100	60	110	55	120	60	1	0	0	1	NA	NA	NA	NA	0		98	NA
65	1.97E-06	1.43E-05	3.76E-06	3.76E-06	5.60E-07	0.000460771	0.000167881	1.45E-05	0.000396506	0.000133757	0.000517274	2.47E-05	0.002323459	0.004423115	1.11E-06	4.83E-06	9.50E-06	0.000174207	0.000103	38	4	5	2	75	75	75	31.62421994	1	78	1.54	3	106	60	110	65	106	68	1	1	0	2	NA	NA	1	NA	0		78	NA
66	7.85E-06	1.68E-05	2.18E-06	2.18E-06	1.08E-06	0.000858365	4.19E-06	0.000816635	0.001695346	5.14E-06	0.003164488	0.000264848	0.004427687	0.00340275	4.20E-06	3.11E-06	4.31E-05	0.000221028	0.000409	22	1	2	2	59	65	70	26.22222222	2	72	1.5	13	115	70	110	80	118	70	1	0	0	1	NA	NA	NA	NA	0		NA	NA
67	4.43E-07	3.78E-07	5.91E-08	5.91E-08	1.80E-05	1.79E-05	1.10E-06	7.98E-05	0.000454439	6.96E-07	0.000248322	8.92E-06	0.000548198	0.010479538	4.67E-06	5.55E-07	2.07E-05	2.68E-06	9.98E-05	35	1	2	2	80	80	81	32.8731098	1	82	1.56	2	101	65	135	80	110	70	1	0	0	3	NA	2	NA	NA	0		140	NA
68	1.80E-05	3.91E-06	6.72E-07	6.72E-07	3.84E-05	2.12E-05	6.94E-06	0.00039303	0.000535665	6.36E-05	0.000786124	3.21E-07	0.000234099	0.000217865	5.00E-07	1.02E-06	2.29E-06	1.71E-05	9.73E-06	34	4	2	2	73	73	75	33.78222037	1	78	1.47	5	115	60	120	65	100	70	1	0	0	2	1	NA	NA	NA	0		99	NA
69	2.04E-05	1.26E-05	9.39E-06	9.39E-06	2.11E-06	0.000105594	1.90E-05	0.001060185	0.000809123	5.31E-06	0.000523077	1.47E-07	0.000327442	0.00029797	5.24E-07	1.10E-06	2.01E-06	1.82E-05	8.27E-06	23	2	1	3	55	55	65	21.484375	3	74	1.6	19	100	60	100	80	100	85	1	1	0	2	1	NA	NA	NA	0		110	115
70	3.53E-05	2.87E-05	1.37E-05	1.37E-05	0.000119655	0.001297009	0.000246616	0.002156646	0.006058502	2.85E-05	0.003862415	0.000441191	0.009740738	0.009196545	1.19E-06	5.13E-06	3.28E-05	0.000176835	3.28E-05	21	4	5	4	74	74	80	26.5	2	93.5	1.67	19.5	110	70	110	75	110	80	1	0	0	3	NA	1	1	NA	0		89	NA
71	6.99E-06	1.38E-05	1.77E-06	1.77E-06	9.72E-06	5.61E-05	5.27E-06	0.000277085	0.001344769	6.19E-06	0.001074339	2.53E-05	0.000976575	0.012971455	4.88E-06	1.48E-06	6.71E-05	0.000234149	0.000522	43	5	2	5	65	65	65	28.88888889	2	65.5	1.5	0.5	120	60	118	65	120	70	0	0	0	3	NA	NA	2	NA	0		107	NA
72	3.47E-05	2.32E-05	2.32E-06	2.32E-06	0.000326092	0.000403229	1.13E-05	0.001138969	0.000461964	1.95E-05	0.00093623	0.00010579	0.00164501	0.000225554	3.87E-07	3.77E-07	2.55E-05	6.64E-06	9.15E-05	21	4	5	2	63	63	74	23.71184463	3	93	1.63	30	109	58	130	72	112	71	1	0	0	1	NA	NA	NA	NA	0		104	NA
73	0.000521726	3.72E-05	1.80E-05	1.80E-05	4.77E-05	0.000515884	0.000436794	0.00253221	0.022250788	0.000553168	0.024788215	0.007000052	0.03839225	0.006002466	1.27E-06	5.35E-06	0.00483	0.000179462	7.08E-05	34	4	5	5	55	55	62	22.31327843	3	68	1.57	13	115	60	100	60	120	70	1	0	0	4	2	NA	1	NA	0		72	136
74	7.04E-05	0.01676937	1.80E-05	1.80E-05	0.001379948	0.038730507	0.009154486	0.004984312	0.00393235	0.004303177	0.016773764	0.000293363	0.036064609	0.013903119	4.98E-06	4.48E-05	0.000281691	0.00023681	0.015865022	32	4	5	4	83	79	83	29.76083761	2	95	1.67	12	114	72	110	70	120	63	1	0	0	2	NA	1	NA	NA	0		107	NA
75	2.51E-06	4.87E-05	4.28E-07	4.28E-07	1.35E-06	0.00054745	0.000595979	4.91E-05	0.000984253	3.17E-06	0.000262128	3.58E-05	0.011930907	4.81E-05	1.33E-06	5.52E-06	0.000310485	0.000182146	0.000113	39	4	5	2	76	77	80	36.14744352	1	83	1.45	7	110	70	120	70	119	76	1	0	0	2	NA	1	NA	NA	0		86	142
76	3.87E-05	1.06E-05	2.08E-06	2.08E-06	0.000175088	3.54E-05	0.000236358	0.000780477	0.001299502	4.92E-05	0.003701768	0.002186267	0.017919803	0.001490571	5.16E-07	5.89E-06	0.000880472	0.000186146	0.000274189	33	4	2	5	73	75	78	28.515625	2	83	1.6	10	110	80	100	80	100	73	0	0	0	4	3	NA	NA	NA	0		85	110
77	3.74E-05	0.021204563	2.47E-05	2.47E-05	3.88E-05	0.000298983	1.90E-05	0.001911948	0.006422735	7.99E-05	0.003534599	0.000839416	0.021899988	0.031532541	6.26E-06	5.20E-05	0.000228	2.52E-05	0.000375126	28	4	2	5	82	83	85	32.43542581	1	89.6	1.59	7.60E+14	100	70	102	70	107	75	1	0	0	3	NA	1	1	NA	0		99	156
78	4.36E-06	2.95E-06	5.32E-07	5.32E-07	1.95E-06	1.32E-05	9.73E-07	8.47E-05	0.000317892	3.08E-06	0.00033145	3.32E-05	0.000664403	0.015382609	1.53E-07	3.74E-07	2.18E-05	0.000239472	9.28E-05	25	4	1	2	79	79	88	32.88241415	1	92	1.55	13	100	70	100	80	100	70	1	0	0	5	4	NA	NA	NA	0		99	NA
79	9.00E-06	3.87E-05	1.00E-05	1.00E-05	6.84E-05	9.04E-05	3.64E-05	0.000834794	0.003368775	9.59E-06	0.001680706	0.000162	0.002701095	0.000164635	5.36E-07	7.18E-06	4.50E-05	1.92E-05	4.07E-05	40	4	5	5	78	80	84	33.76038781	1	92	1.52	14	110	60	110	60	110	60	1	0	0	4	1	1	1	NA	1		110	NA
80	3.85E-05	4.96E-06	3.21E-06	3.21E-06	4.88E-05	1.50E-05	3.55E-05	0.000134435	0.000276089	6.95E-06	0.000361637	0.000277	0.002329112	0.002707301	1.26E-07	6.31E-06	5.15E-05	0.000190147	0.002569339	36	1	2	4	60	60	64	25.6311675	2	68.2	1.53	8.2	100	85	100	85	100	85	1	0	0	4	1	NA	2	NA	0		88	NA
82	6.73E-05	1.23E-05	4.46E-06	4.46E-06	0.000402217	0.000200593	0.000541884	0.001321453	0.001109382	7.33E-05	0.001119475	0.000757	0.005564628	0.006002466	2.35E-06	1.82E-06	0.000524284	8.37E-05	0.000745	25	1	5	4	65	65	65.5	24.76756592	3	63	1.62	-2	100	60	115	60	112	65	0	0	0	3	1	NA	1	NA	0		85	124
83	0.000109184	2.92E-06	1.57E-06	1.57E-06	2.00E-06	1.33E-05	2.96E-06	3.79E-05	0.000250768	1.19E-06	0.000209616	7.25E-05	0.001952047	0.00182637	1.65E-06	4.34E-08	1.25E-05	0.000194147	4.32E-05	30	4	2	5	50	52	59	22.82688093	3	64.5	1.48	14.5	110	74	113	62	133	84	1	0	0	2	1	NA	NA	NA	0	Curso con diabetes Gestacional embarazo previo	72	132
84	5.39E-05	0.000137578	1.12E-05	1.12E-05	0.000228733	0.000587797	0.000494161	0.00117993	0.003733252	8.51E-05	0.001753744	0.000366	0.003168397	0.000350688	5.61E-07	7.21E-06	0.000301834	0.000133973	0.014	31	4	2	5	81	83	87	32.03987184	1	89.6	1.59	8.60E+14	110	78	110	80	120	80	1	0	0	3	NA	2	NA	NA	0		146	110
85	6.05E-06	1.13E-05	2.79E-06	2.79E-06	7.17E-06	8.21E-05	3.77E-05	0.000430351	0.000568847	4.39E-06	0.000395303	0.000196	0.008292596	0.025183831	9.59E-07	4.92E-06	7.60E-05	1.14E-05	0.000177	23	4	5	4	87	87	91	31.19509484	1	87	1.67	0	114	75	124	77	106	80	1	0	0	2	NA	1	NA	NA	0		67	NA
86	1.06E-05	9.15E-06	2.39E-06	2.39E-06	7.49E-06	0.000115743	2.83E-05	0.000335778	0.000899327	4.24E-06	0.001071484	0.003003152	0.121797052	0.186179011	5.65E-06	6.75E-05	0.001469412	0.000242901	0.005998575	30	2	5	4	111	110	118	45.61143984	1	128	1.56	17	95	61	105	61	115	70	1	0	0	1	NA	NA	NA	NA	0		169	NA
87	1.02E-05	4.29E-05	1.94E-06	1.94E-06	0.000149932	6.56E-05	8.58E-05	0.000488066	0.000947173	0.000210848	0.001145966	5.37E-05	0.004888186	0.000406601	6.54E-07	1.19E-06	7.54E-06	2.14E-05	0.000396982	43	6	1	5	138	135	127	55.27960263	1	123	1.58	-15	130	80	110	65	130	80	1	0	0	2	1	NA	NA	NA	0		109	248
88	1.14E-05	4.31E-06	5.66E-07	5.66E-07	1.94E-06	7.04E-06	3.62E-06	7.58E-05	0.000731548	3.05E-06	0.000456561	4.47E-05	0.00275924	0.017243819	7.75E-06	3.17E-07	3.81E-05	0.000253751	0.00019	29	4	1	5	55	66	70.5	24.44444444	3	70.5	1.5	15.5	119	72	110	70	100	70	0	0	0	2	NA	NA	1	NA	0		103	170
89	0.000132571	0.000299341	8.70E-05	8.70E-05	0.040709459	0.005279029	0.008181006	0.034273829	0.116891669	0.002724688	0.024394959	9.07E-05	0.013311227	0.00293847	2.29E-06	3.27E-06	0.000497	0.000166	0.00313	22	1	2	4	47	45	52	20.07774787	3	56	1.53	9	110	80	NA	NA	100	70	0	0	0	2	NA	NA	1	NA	0		89	124
91	3.41E-05	3.26E-05	2.11E-05	2.11E-05	0.000637995	0.001420101	9.02E-07	0.001214897	0.001102265	4.23E-05	0.000223741	4.59E-05	0.004449737	0.001682303	1.86E-07	5.89E-06	0.000104581	6.35E-05	0.000835	33	4	2	4	80	79	82	29.38475666	2	85	1.65	5	120	70	NA	NA	100	71	0	0	0	4	NA	NA	2	NA	0		100	NA
92	4.60E-05	4.70E-05	3.36E-05	3.36E-05	2.26E-07	0.000817254	0.000243158	0.000998197	0.002584185	3.95E-05	0.000292226	5.73E-05	0.006088372	0.001490571	1.87E-06	8.26E-06	0.000127781	0.00011	0.00135	17	6	5	4	47	46.5	52	18.82711104	3	59	1.58	12	120	70	123	78	117	91	1	0	0	1	NA	NA	NA	NA	0		87	NA
93	2.70E-05	1.98E-05	8.71E-06	8.71E-06	0.000304834	0.000318078	9.93E-05	0.000681927	0.001222475	1.66E-05	0.000124104	3.77E-05	0.005781099	0.000611633	1.21E-06	4.29E-06	7.26E-05	4.02E-05	0.00045	29	1	5	2	76	80	84	27.58020032	2	86.5	1.66	10.5	111	65	102	70	100	60	1	0	0	6	1	2	2	NA	0		99	187
94	1.06E-05	3.84E-05	1.29E-05	1.29E-05	5.43E-05	0.00022906	4.76E-05	0.000800471	0.002047811	1.23E-05	0.000979586	0.000977297	0.074748659	0.017253438	1.01E-05	8.85E-05	0.000698973	0.0002646	0.060743886	33	4	2	5	68	69	71	27.23922448	2	77	1.58	9	100	60	90	60	110	60	1	0	0	3	NA	NA	2	NA	0		100	146
95	1.16E-05	2.55E-05	6.57E-06	6.57E-06	3.78E-05	0.000232287	5.31E-05	0.000608861	0.001895446	1.21E-05	0.001700518	0.000132	0.005681826	0.000218638	4.13E-07	1.13E-05	0.000158	0.000322688	0.00045	41	4	5	4	65.6	68	70	26.95595003	2	74	1.56	8.40E+14	100	60	100	60	100	60	1	1	0	2	NA	1	NA	NA	1		106	145
96	0.000212605	9.20E-05	1.84E-05	1.84E-05	0.001755071	0.000279847	0.000177583	0.011290445	0.004944722	3.17E-05	0.003428493	3.14E-06	0.002444503	0.000232949	3.44E-06	2.13E-07	2.87E-05	0.000711442	0.00012	29	4	2	4	75	73	73	30.42719786	1	74.2	1.57	-0.8	120	80	100	80	100	80	1	0	0	3	NA	1	1	NA	0		98	140
97	0.000567359	0.032737552	2.63E-05	2.63E-05	0.002656546	0.051353841	0.024255096	0.013357968	0.014745608	0.035102735	0.007071355	2.06E-06	0.007732289	0.046019695	1.14E-06	3.59E-07	1.41E-05	1.84E-05	6.18E-05	37	4	1	5	75	79	82	29.296875	2	85	1.6	10	100	70	NA	NA	120	80	0	0	0	3	2	NA	NA	NA	0		100	140
98	2.50E-06	2.19E-05	5.07E-05	5.07E-05	3.54E-05	0.000287859	1.40E-05	0.000663048	0.001728735	4.65E-06	0.001327294	5.88E-05	0.005488412	0.000164691	2.73E-06	8.63E-07	0.000174	3.17E-05	0.000288	41	4	2	4	81	83	86	28.69897959	2	90	1.68	9	115	80	120	80	110	80	0	0	0	4	NA	2	1	NA	0		87	115
99	7.25E-06	1.34E-05	2.52E-06	2.52E-06	4.05E-05	0.000144371	9.32E-06	0.000282787	0.000570427	1.03E-05	0.000154338	2.81E-05	0.00394746	0.0034	1.74E-06	1.68E-06	0.000263	0.001100196	0.00194	25	1	5	2	115	108	106	37.98388162	1	107	1.74	-8	100	60	110	80	90	60	1	0	0	3	NA	1	1	NA	0		105	150
100	2.12E-06	2.47E-05	4.39E-06	4.39E-06	3.64E-05	0.000147855	2.83E-05	0.000523243	0.00198376	3.64E-06	0.001269096	5.79E-05	0.006940898	0.000153513	7.15E-06	4.95E-07	0.00014	0.000199122	0.00027	32	1	2	5	65	65	71	23.58832922	3	78	1.66	13	119	71	120	62	110	68	1	1	0	3	NA	1	1	NA	1	Cesarea prematuro 34sdg x oligohidramnios	83	NA
101	4.76E-06	9.75E-06	2.48E-06	2.48E-06	1.25E-05	3.67E-05	1.96E-05	0.000269886	0.000368546	5.55E-06	7.87E-05	2.46E-05	0.008288256	0.002824935	5.38E-06	4.18E-06	9.49E-05	9.02E-05	0.000953	21	1	2	5	75	75	80	30.81854043	1	87	1.56	12	120	70	115	70	110	60	1	0	0	1	NA	NA	NA	NA	0		110	NA
102	2.25E-06	8.40E-06	7.16E-07	7.16E-07	4.12E-06	3.63E-05	1.41E-05	0.000138109	0.000270065	3.55E-06	4.08E-05	1.78E-05	0.013441721	0.000899048	1.19E-05	9.09E-07	6.81E-05	0.001670697	0.000458	37	4	5	4	79	79	82	34.64760318	1	84	1.51	5	115	70	110	70	112	75	1	0	0	1	NA	NA	NA	NA	0		100	156
103	1.23E-06	1.41E-06	9.31E-08	9.31E-08	7.13E-06	2.28E-05	8.97E-06	0.000191849	0.000231423	1.47E-06	8.73E-05	2.24E-06	0.001546858	0.000145648	3.33E-07	3.12E-07	5.16E-06	0.003222634	4.71E-05	32	4	2	4	92	92	97	31.83391003	1	106	1.7	14	105	70	110	71	103	67	1	0	0	4	2	NA	1	NA	0		98	157
104	0.000383346	3.15E-05	1.06E-05	1.06E-05	0.000326503	0.00389032	4.16E-05	0.006567228	0.024685231	0.000432887	0.000199063	0.000653	0.001385191	0.000517418	7.40E-07	1.32E-06	1.11E-05	2.37E-05	0.000349146	40	4	2	5	74	80	82	25.60553633	2	85	1.7	11	100	80	120	80	110	80	0	0	0	1	NA	NA	NA	NA	0		105	181
105	4.15E-06	7.23E-06	9.75E-07	9.75E-07	3.82E-06	3.05E-05	0.000740178	6.02E-05	0.000978218	6.95E-06	0.0005325	3.02E-05	0.006997156	3.57E-05	3.10E-06	6.86E-06	6.73E-05	0.000214825	0.000133	29	4	2	5	89	88	87	30.79584775	1	83	1.7	-6	100	60	110	80	110	80	1	0	0	2	NA	1	NA	NA	0		87	NA
106	5.40E-07	1.32E-06	1.39E-07	1.39E-07	1.69E-06	1.57E-05	5.09E-07	9.51E-05	9.82E-05	8.68E-07	0.000152712	8.90E-06	0.002074418	3.80E-05	1.22E-05	0.000138619	4.35E-06	5.92E-06	5.18E-05	42	4	5	4	64	65	68	25.63691716	2	71	1.58	7	100	80	130	80	100	60	1	0	0	3	1	NA	1	NA	0		103	NA
107	4.31E-05	8.68E-05	1.14E-05	1.14E-05	0.000896525	0.000829075	0.000154491	0.001823428	0.010643535	5.56E-05	0.000575201	0.000245	0.002133959	0.000590508	7.59E-07	1.51E-06	1.36E-05	2.60E-05	0.0002132	29	1	1	4	100	100	100	37.18024985	1	103	1.64	3	100	60	110	60	120	80	1	0	0	2	NA	1	NA	NA	0		108	195
108	2.02E-06	1.60E-05	7.35E-06	7.35E-06	0.000227728	2.93E-05	7.18E-05	0.000933021	0.000708504	3.65E-06	0.00036974	2.98E-06	0.003147673	0.000239797	1.17E-07	3.38E-07	8.06E-06	3.86E-05	6.01E-05	25	4	5	2	74	82.5	84	29.64268547	2	85	1.58	11	116	66	110	80	110	65	0	0	1	4	NA	1	2	NA	1		78	NA
109	0.000246781	5.97E-05	2.32E-05	2.32E-05	0.000945001	9.20E-05	0.000170799	0.002159184	0.001804298	9.00E-06	0.000910389	2.43E-06	0.002143243	0.000494388	6.19E-08	7.30E-07	2.83E-05	3.02E-05	0.000142	32	1	2	4	98	98	98	35.99632691	1	97	1.65	-1	98	56	120	60	100	70	1	0	0	5	NA	3	1	NA	1	Preclampsia	88	NA
110	2.56E-06	1.34E-06	2.82E-07	2.82E-07	1.23E-05	4.88E-05	1.23E-05	0.000376475	0.000308614	2.47E-06	0.000140189	1.90E-06	0.001724193	0.000125149	1.16E-07	1.15E-07	1.67E-05	0.004774571	6.12E-05	28	1	2	4	78	80	109.8	30.46875	1	110	1.6	32	110	75	110	70	115	80	1	0	0	2	1	NA	NA	NA	0		111	NA
111	1.93E-06	6.86E-06	6.55E-06	6.55E-06	3.44E-05	0.000369203	2.23E-05	0.002808355	0.000545224	3.74E-06	3.79E-05	8.58E-06	0.005199718	0.004545944	3.95E-07	1.72E-06	1.53E-05	7.70E-05	0.000228	30	4	5	5	74	75	89	29.27099403	2	101	1.59	27	100	60	123	68	120	57	0	0	0	2	1	NA	NA	NA	0		88	NA
112	1.51E-06	0.053954008	2.93E-05	2.93E-05	0.000117993	4.99E-05	9.72E-06	0.000200546	0.00062013	3.88E-06	0.000487418	2.77E-06	0.003465706	0.086598783	1.28E-05	5.32E-07	9.31E-06	3.37E-05	2.02E-05	24	1	2	4	90	90	94	35.15625	1	100	1.6	10	100	60	110	70	106	65	1	1	0	1	NA	NA	NA	NA	0		117	151
113	9.15E-05	6.44E-05	6.91E-06	6.91E-06	1.51E-05	0.000146321	0.001540251	0.011716398	0.00399972	0.000104847	0.000450829	0.000205414	0.000790688	0.00010903	7.79E-07	1.76E-06	4.79E-06	3.38E-05	0.00123348	39	4	5	2	60	60	64	22.86236854	3	69	1.62	9	110	80	115	70	112	75	1	0	0	3	2	NA	NA	NA	0		101	NA
114	7.82E-06	3.40E-05	1.68E-05	1.68E-05	7.53E-05	0.000656989	5.56E-05	0.005293573	0.001604572	1.20E-05	0.000137079	1.37E-05	0.023690938	0.016560466	2.92E-07	1.70E-06	4.21E-05	7.70E-05	0.00067	32	4	5	4	65	65	68	25.71100827	2	71	1.59	6	110	70	120	70	115	75	1	0	0	4	NA	NA	3	NA	0		90	136
115	1.25E-05	2.81E-05	6.80E-06	6.80E-06	0.000275418	6.94E-05	0.001227974	0.015090289	0.003444354	2.59E-05	0.000516152	1.28E-05	0.030633912	4.66E-07	3.66E-06	7.89E-06	0.000162972	0.000230528	0.001591587	27	1	2	5	64	68	70	25.63691716	2	80	1.58	16	110	60	110	60	118	65	1	0	0	3	NA	1	1	NA	0		78	NA
116	2.65E-06	1.14E-05	1.05E-05	1.05E-05	2.22E-05	0.000308016	1.99E-05	0.001856103	0.000641516	3.86E-06	4.74E-05	6.93E-06	0.005085377	0.004423115	5.68E-07	7.11E-07	2.67E-05	7.26E-05	0.000156	28	2	5	5	70	72	76	27.34375	2	82	1.6	12	109	69	108	74	107	70	1	0	0	2	NA	NA	1	NA	0		78	134
117	4.33E-06	1.16E-05	1.15E-06	1.15E-06	1.66E-05	6.39E-05	6.73E-06	0.000132707	0.000361539	3.65E-06	7.13E-05	2.37E-05	0.008819866	0.001083516	1.03E-06	9.52E-06	4.68E-06	0.00024623	0.000326486	29	5	2	5	64	68	70	26.29848784	2	72	1.56	8	100	58	101	62	113	61	1	1	0	3	NA	1	1	NA	0		83	165
118	3.07E-06	6.40E-05	2.62E-06	2.62E-06	1.59E-06	0.000193237	7.30E-06	0.001504177	0.000850275	4.12E-06	1.12E-05	3.85E-06	0.002633329	0.003546079	4.33E-07	1.02E-05	1.52E-05	0.000260369	0.000329204	20	1	5	4	52	51	51	20.82999519	3	54	1.58	2	110	80	110	80	110	80	1	0	0	2	1	NA	NA	NA	0		78	NA
119	0.000119007	1.80E-05	1.39E-05	1.39E-05	2.85E-05	0.000471421	0.00071063	0.002402226	0.001113873	2.36E-05	0.000263704	7.73E-07	0.001122103	0.000903846	1.25E-06	2.53E-07	1.19E-05	4.60E-05	0.00053	39	1	2	4	85.5	86	87	35.13313609	1	89	1.56	3.5	110	79	100	50	90	50	1	0	0	2	NA	1	NA	NA	0		105	178
120	0.000576512	7.08E-05	5.03E-06	5.03E-06	0.000127043	0.001197219	0.000826795	0.016960521	0.00499148	6.01E-05	0.000601073	2.14E-06	0.0053397	0.000199	1.50E-06	2.28E-06	3.52E-05	5.82E-05	0.001363809	23	6	5	5	60	62	65	21.0076678	3	70	1.69	10	100	62	109	61	108	73	1	0	0	2	NA	NA	1	NA	0		105	NA
121	6.15E-06	3.86E-05	1.14E-05	1.14E-05	0.000121333	4.39E-05	9.38E-05	0.001487732	0.003168511	1.01E-05	0.000126501	1.98E-05	0.000642447	0.000706337	7.92E-07	2.88E-06	5.62E-05	6.83E-05	6.32E-05	35	5	5	5	85.5	87	90	33.3984375	1	91	1.6	5.5	105	64	110	55	100	60	0	0	0	1	NA	NA	NA	NA	0		110	183
122	3.91E-05	5.91E-05	4.15E-06	4.15E-06	0.000433787	0.000106848	2.37E-05	0.008106555	0.004413299	5.44E-05	0.000274355	6.09E-05	0.000732326	0.001192856	8.06E-07	3.02E-06	3.19E-05	6.89E-05	0.000143193	37	1	5	2	80	83	85	31.25	1	87	1.6	7	100	70	NA	NA	100	60	0	0	0	2	NA	1	NA	NA	0		115	143
123	2.11E-06	0.086003235	4.19E-05	4.19E-05	6.43E-06	2.59E-05	8.21E-07	0.000201605	0.000430405	4.45E-06	2.35E-07	0.004618155	0.005959777	0.101526724	1.37E-05	0.000325273	3.12E-06	0.006354838	3.17E-05	33	1	5	2	89	93	98	37.04474506	1	103	1.55	14	117	80	114	80	143	86	0	0	0	2	NA	1	NA	NA	1		100	188
124	0.000195597	0.000227937	1.99E-05	1.99E-05	0.009697885	0.001235826	0.000478957	0.007740359	0.006037106	8.12E-05	0.000923444	0.000248	0.003843992	0.00254	7.46E-07	2.35E-06	0.000283	0.000263562	0.00028	25	4	5	4	50	52	56	20.81165453	3	60	1.55	10	109	60	102	73	105	66	0	0	0	3	NA	2	NA	NA	0		90	150
125	1.04E-05	4.31E-05	1.94E-06	1.94E-06	0.001168296	0.090185389	5.44E-05	0.000866063	0.005094532	1.82E-05	0.004053401	2.58E-05	0.015473822	0.132774585	1.57E-06	7.41E-06	8.66E-05	0.008057869	0.000656	28	1	5	4	89	90	92	37.04474506	1	90	1.55	1	121	83	122	80	105	65	1	0	0	2	NA	1	NA	NA	0		114	181
126	0.000454481	8.25E-05	2.08E-05	2.08E-05	0.048064321	0.000633939	0.002253815	0.006236335	0.007866213	0.000509612	0.0117017	0.00032486	0.026307929	0.112414273	3.16E-06	1.06E-05	0.000934124	0.000266754	0.021327855	24	1	2	2	72	76	80	23.24380165	3	82	1.76	10	100	60	110	71	112	68	1	0	0	3	1	NA	1	NA	0		78	NA
127	0.000802638	4.72E-06	2.94E-07	2.94E-07	1.42E-05	5.37E-05	1.65E-05	0.000403852	0.00017973	1.97E-06	0.000133211	2.74E-06	0.002122727	5.35E-05	3.47E-06	3.49E-06	7.37E-06	0.000269947	4.15E-05	31	4	2	4	87	87	95	29.40778799	2	95	1.72	8	110	60	110	70	110	70	1	0	0	4	NA	2	1	NA	0		78	NA
128	1.81E-06	2.67E-05	4.62E-06	4.62E-06	0.000345927	0.000124397	1.97E-05	0.000861653	0.000713209	3.15E-06	0.000323178	5.56E-06	0.001954486	4.59E-05	2.19E-06	1.83E-07	2.46E-05	4.43E-05	0.000149	31	4	1	5	69	69	83	27.99302203	2	83	1.57	14	110	80	133	90	140	90	0	0	0	1	NA	NA	NA	NA	0		99	202
129	4.03E-06	3.40E-06	1.30E-05	1.30E-05	2.90E-06	0.000192002	6.15E-05	0.000434348	0.0003704	2.87E-06	0.000330288	3.35E-05	0.003240308	0.00146168	1.09E-06	3.20E-06	3.26E-05	6.95E-05	3.98E-05	40	1	2	2	64	64	80	25.96454217	2	80	1.57	16	100	60	110	60	100	60	1	1	0	7	3	1	2	NA	0		112	NA
130	5.04E-06	4.92E-05	1.47E-05	1.47E-05	7.71E-06	8.41E-05	0.000103621	0.000402715	0.002089766	2.59E-06	0.002213899	0.000104	0.002006049	0.001579041	1.40E-06	3.49E-06	2.40E-05	7.01E-05	0.000152032	30	5	2	5	78	80	82	32.88918873	1	84	1.54	6	100	60	100	60	100	60	1	0	0	1	NA	NA	NA	NA	0		111	NA
131	1.38E-06	1.02E-06	8.84E-07	8.84E-07	0.000100194	2.16E-05	2.87E-06	0.000141073	0.00053813	1.36E-06	9.69E-05	1.46E-05	0.000664799	3.61E-05	2.73E-07	3.74E-06	9.65E-05	7.11E-05	0.000354784	23	4	2	3	87	88	90	29.40778799	2	97	1.72	10	100	70	109	71	102	61	1	0	0	2	NA	NA	1	NA	0		106	NA
132	6.53E-06	4.35E-06	2.80E-06	2.80E-06	0.000211439	8.03E-05	2.29E-05	0.000337868	0.000354876	7.44E-06	0.00017248	3.28E-05	0.000990415	8.55E-05	5.08E-06	1.02E-06	0.000115	1.30E-05	0.0906	34	4	2	4	98	98	99	31.63739669	1	103	1.76	5	80	60	90	60	105	71	1	0	0	4	1	NA	2	NA	1		135	NA
133	5.15E-07	2.34E-06	5.10E-07	5.10E-07	1.46E-06	4.25E-06	2.00E-06	7.60E-05	0.000238496	6.87E-07	0.000152566	1.49E-05	0.000577375	0.002271268	1.82E-06	3.95E-06	2.12E-05	2.18E-06	6.41E-05	38	4	2	5	68	69	64	27.58732606	2	62	1.57	-6	100	60	100	60	100	68	1	1	0	1	NA	NA	NA	NA	0		120	NA
134	1.65E-05	4.12E-06	2.03E-05	2.03E-05	1.45E-05	3.02E-05	0.000129651	0.00020637	0.000490237	1.54E-05	0.000509455	9.88E-05	0.004657898	0.00594	2.27E-06	2.24E-06	0.000121	7.22E-05	0.000113	33	4	5	4	84	85	87	30.4833793	1	92	1.66	8	110	60	115	60	100	60	0	0	0	4	1	1	1	NA	0		112	188
135	9.34E-06	3.13E-06	2.23E-05	2.23E-05	0.00019974	4.09E-05	7.99E-05	0.000444914	0.00725574	5.77E-07	0.000787018	7.20E-05	0.001854904	0.00884	7.27E-06	4.16E-06	3.45E-05	1.82E-05	0.000149	30	1	5	5	69	70	70	29.09428234	2	71.5	1.54	2.5	100	60	123	60	100	70	0	0	0	5	1	1	2	NA	1		114	135
136	1.55E-05	1.46E-05	3.57E-06	3.57E-06	5.30E-06	0.000293974	3.46E-05	0.000314921	0.001660682	7.36E-06	0.001689808	5.35E-05	0.002814819	0.004081552	2.56E-06	4.36E-06	3.08E-05	7.33E-05	4.18E-05	41	4	2	3	72	76	74	29.21010994	2	78	1.57	6	100	60	110	60	129	82	0	0	0	3	2	NA	NA	NA	1		111	130
138	9.79E-06	7.52E-05	2.29E-05	2.29E-05	0.000280517	0.000461135	0.000147632	0.001077621	0.001418065	1.10E-05	0.002070595	0.000218	0.007420934	0.003336545	2.79E-06	4.42E-06	1.00E-04	7.44E-05	0.000101282	23	1	5	4	98.2	98	98	37.88434088	1	98.3	1.61	0.1	120	60	100	70	119	71	1	0	0	2	NA	1	NA	NA	1		130	130
139	2.37E-05	3.68E-06	2.67E-05	2.67E-05	0.000784316	0.000769836	4.13E-05	0.002098043	0.001519085	2.38E-05	0.000188058	1.82E-05	0.00477	0.004051327	3.41E-06	5.65E-06	8.32E-05	7.54E-05	0.000179	42	1	2	4	98	96	90	39.2565294	1	89	1.58	-9	110	70	100	70	116	73	1	0	0	4	NA	1	2	NA	1	Amenaza de parto pretermino	180	210
140	7.28E-05	3.26E-05	1.29E-05	1.29E-05	0.000351023	0.000495366	0.000222062	0.000838481	0.001467958	5.24E-05	0.000399481	5.53E-06	0.005593205	6.89E-06	4.24E-06	1.04E-05	9.90E-05	7.65E-05	0.00033	24	1	5	2	65	68	74	27.05515088	2	85	1.55	20	110	70	100	65	110	65	1	0	0	2	NA	1	NA	NA	0		110	120
141	2.69E-05	1.82E-05	6.87E-06	6.87E-06	0.000633314	0.000668603	9.88E-05	0.002553237	0.00282506	2.10E-05	0.000538949	6.30E-05	0.004136831	0.001436422	7.59E-07	7.43E-06	0.000143	7.14E-05	0.000995	28	1	2	2	87	87	89	33.984375	1	85	1.6	-2	110	70	100	65	100	65	1	0	0	2	NA	1	NA	NA	0		145	180
142	7.20E-06	1.33E-05	3.36E-06	3.36E-06	3.17E-05	0.000208341	5.47E-05	0.000425389	0.000902354	1.06E-05	0.000566323	3.45E-05	0.005952659	0.003686134	4.08E-07	2.34E-05	4.16E-07	7.82E-05	0.000166	27	1	2	5	83	83	85	36.88888889	1	91	1.5	8	100	60	110	70	110	70	0	0	0	2	NA	1	NA	NA	0		112	167
143	1.73E-05	5.00E-05	8.73E-06	8.73E-06	0.000108112	0.000656616	0.000107887	0.000786599	0.004802452	2.30E-05	0.001777107	0.000119	0.0022254	2.61E-05	5.58E-06	2.17E-05	0.000157	4.72E-05	0.000467	39	4	5	5	76	78	83	30.83289383	1	91	1.57	15	100	60	100	50	120	80	1	0	0	2	NA	1	NA	NA	0		108	158
144	8.97E-06	1.74E-05	7.07E-06	7.07E-06	0.000779664	3.35E-05	7.40E-05	0.001394614	0.000798374	1.30E-05	0.000651733	5.20E-06	0.002206907	2.50E-05	1.08E-07	1.03E-07	2.05E-05	8.67E-05	0.00013	34	1	2	5	69.3	70.1	73.5	27.41189035	2	73.5	1.59	4.2	100	60	110	70	100	70	1	1	0	3	NA	1	1	NA	1		120	131.01
145	2.68E-06	1.49E-06	4.90E-07	4.90E-07	0.001151333	0.001067129	1.03E-06	6.41E-05	0.000155908	4.50E-06	0.000254962	7.06E-07	0.000429526	0.003983624	7.29E-06	1.29E-05	4.29E-07	9.52E-05	6.81E-06	31	5	5	5	75	78	80	30.81854043	1	85	1.56	10	100	80	120	80	100	80	1	0	0	2	NA	1	NA	NA	0		108	205
146	8.64E-05	5.03E-05	1.02E-05	1.02E-05	0.000910083	0.000118292	0.000168792	0.002134023	0.001423722	1.45E-05	0.000637181	5.21E-06	0.00305036	0.000298226	4.27E-06	1.61E-06	1.86E-05	5.21E-05	0.000161	33	4	5	5	64	64.2	70.2	25	2	73.2	1.6	9.2	100	80	106	60	110	73	0	0	0	2	1	NA	NA	NA	0		101	163
147	3.95E-06	8.75E-06	6.41E-06	6.41E-06	2.30E-05	0.000206741	1.79E-05	0.002373001	0.000882817	7.49E-06	3.28E-05	2.25E-10	3.63E-07	0.004414483	4.59E-11	6.59E-11	1.90E-09	0.00010375	2.12E-08	20	4	1	4	68	75	88	27.94214333	2	101	1.56	33	110	60	110	80	100	58	1	0	0	2	NA	1	NA	NA	0		130	168
148	4.57E-06	0.000109303	3.44E-05	3.44E-05	9.44E-06	0.001214772	0.000161984	0.002653326	0.009573389	4.74E-06	0.001421451	1.75E-06	0.000577519	0.005795209	8.52E-06	1.29E-05	9.73E-05	0.000126057	1.02E-05	40	4	5	5	95	96	98	38.54111729	1	99	1.57	4	110	50	100	60	108	71	1	0	0	5	NA	2	2	NA	0	1	109	156
149	5.43E-06	2.01E-05	1.38E-06	1.38E-06	7.24E-05	2.55E-05	4.87E-06	0.000101459	0.000185823	5.31E-06	1.63E-05	8.70E-06	0.000540761	0.000527825	9.26E-06	7.57E-08	9.86E-06	2.50E-06	1.17E-05	24	1	5	4	85	85	90	34.48415757	1	96	1.57	11	120	80	110	65	126	78	0	0	0	2	1	NA	NA	NA	0		146	180
150	1.21E-06	2.58E-06	1.56E-07	1.56E-07	3.81E-07	6.24E-06	6.86E-07	2.48E-05	0.000119187	1.06E-06	0.000211202	7.81E-07	0.001424305	0.00080095	1.31E-08	1.06E-05	1.16E-06	0.000277648	2.76E-05	26	1	2	1	63	64	68	25.88757396	2	78	1.56	15	100	60	110	70	110	80	0	0	0	2	NA	1	NA	NA	0		78	NA
151	1.36E-06	9.83E-05	3.08E-05	3.08E-05	8.48E-06	0.000863632	3.87E-06	0.000166696	6.95E-05	2.58E-06	1.53E-06	4.53E-05	0.020755582	0.001083516	2.32E-07	1.10E-05	1.08E-05	0.000307891	3.00E-05	32	4	2	5	62	61	61	28.30533236	2	60	1.48	-2	100	58	111	65	110	60	1	0	0	2	NA	NA	1	NA	0		80	126
152	1.87E-06	2.14E-05	2.42E-06	2.42E-06	0.000441144	0.00011653	2.69E-05	0.00108529	0.000834063	4.66E-06	0.000841775	0.00236654	0.001346217	4.66E-07	4.41E-06	1.23E-05	3.96E-05	0.000115347	0.000214105	36	1	2	4	89	83.5	86.5	37.52740766	1	91	1.54	2	100	60	105	65	100	60	0	0	0	4	NA	3	NA	NA	0		88	121
153	3.22E-05	2.79E-05	3.03E-06	3.03E-06	0.002886833	0.000180049	9.64E-05	0.001422965	0.002577671	2.21E-05	0.000561731	3.31E-05	0.004610078	0.002692501	2.35E-07	7.75E-07	0.000101	0.000153693	6.65E-05	25	4	5	4	64	68	70	25.63691716	2	82	1.58	18	100	60	100	60	110	70	1	0	0	1	NA	NA	NA	NA	0		114	183
154	0.000185765	4.10E-05	1.93E-06	1.93E-06	0.000460372	0.000281301	6.44E-05	0.001000211	0.001042494	9.98E-06	0.000121262	3.07E-05	0.001763121	0.00243	2.42E-07	5.70E-07	4.17E-05	1.06E-05	6.16E-05	43	1	2	4	72	74	76	28.84153181	2	79	1.58	7	100	80	110	80	110	80	1	0	1	8	3	1	3	NA	0		116	222
155	1.18E-06	0.000125645	4.23E-05	4.23E-05	9.23E-07	0.001102296	0.003407893	0.017789564	0.000211462	9.81E-07	0.000214635	1.42E-06	0.002825798	2.03E-05	5.18E-06	1.36E-05	1.57E-05	0.000338134	3.72E-05	34	4	5	5	69	70	75	27.29322416	2	90	1.59	21	98	60	110	66	106	60	1	0	0	3	NA	2	NA	NA	0		74	NA
156	6.61E-07	0.00022258	6.77E-05	6.77E-05	3.30E-06	0.001519484	3.36E-07	2.23E-05	0.0225072	1.11E-06	9.19E-05	2.67E-07	0.001185343	0.000164691	5.81E-06	1.48E-05	4.97E-07	0.000368377	3.73E-06	25	1	2	4	63	68	69	26.91272587	2	73	1.53	10	100	80	115	80	100	80	0	0	0	2	1	NA	NA	NA	0		89	138
157	1.70E-05	0.000170223	3.76E-05	3.76E-05	0.000160008	0.000138217	0.000287537	0.008613759	0.000710391	1.09E-05	0.003786102	2.17E-05	0.000914265	0.002140481	1.05E-05	6.45E-07	1.27E-06	0.000181329	1.44E-05	22	1	5	4	98	100	103	37.80718336	1	111	1.61	13	100	80	110	80	110	80	1	0	0	2	NA	1	NA	NA	0		125	163
158	2.08E-05	2.02E-05	3.44E-06	3.44E-06	3.56E-06	5.86E-05	0.000923938	0.000198817	0.000925504	1.45E-05	5.88E-05	4.56E-05	0.011863006	0.006961006	1.79E-05	1.31E-05	0.00027	0.000205894	0.001710378	34	1	2	4	93	103	107	35.00319922	1	110	1.63	17	110	80	110	80	100	80	0	0	0	3	1	NA	1	NA	0		100	163
159	0.000127558	7.99E-05	6.63E-06	6.63E-06	0.003270582	0.000661865	8.12E-05	0.001390573	0.004391089	7.17E-05	0.000567024	5.23E-05	0.00083345	0.000871618	4.23E-07	2.03E-06	0.000115759	4.97E-05	0.000166	34	1	2	4	83	87	88	35.45644837	1	90	1.53	7	100	80	110	80	100	80	1	0	0	5	3	NA	1	NA	0		108	158
160	2.64E-06	2.09E-05	4.29E-06	4.29E-06	2.52E-05	5.88E-05	2.11E-05	0.000244388	0.000663039	3.49E-06	4.83E-05	2.24E-05	0.012370714	0.00215852	2.40E-06	2.49E-06	0.000236	0.000177	0.00114	34	4	5	5	90	93	98	29.72651605	2	108	1.74	18	100	80	110	80	115	80	1	1	0	1	NA	NA	NA	NA	0		118	266
161	4.70E-06	3.06E-06	2.97E-07	2.97E-07	9.53E-06	5.12E-05	6.39E-05	0.001750824	0.000430155	4.52E-06	0.000249694	1.33E-05	0.002799177	0.000334286	1.20E-07	1.75E-06	2.75E-05	0.000224898	0.000258	31	1	2	5	128	129	132	41.79591837	1	138	1.75	10	110	80	100	80	110	80	0	0	0	2	NA	NA	1	NA	0		112	128
162	6.55E-07	1.19E-06	1.76E-07	1.76E-07	6.37E-06	2.15E-05	3.38E-06	0.000232297	0.000129474	7.53E-07	0.00018492	1.94E-06	0.002020966	2.80E-05	4.02E-08	4.75E-07	0.000198847	0.000243901	2.10E-05	36	1	2	4	80	86	90	31.25	1	94	1.6	14	100	80	110	80	100	80	1	0	0	3	2	NA	NA	NA	0		199	165
163	1.64E-06	7.77E-06	8.81E-07	8.81E-07	0.000266602	0.000150102	2.58E-05	0.000731322	0.000787938	9.38E-07	0.000944461	9.46E-06	0.002179181	0.008262198	2.86E-07	1.33E-05	2.11E-05	4.59E-05	0.000103531	32	1	4	4	93	94	97	30.3	1	99	1.53	6	100	80	110	80	120	80	0	0	0	2	NA	1	NA	NA	1		112	215
[truncated: 65 more columns]
